# Supplementary material for: Rhizobium Impacts on Seed Productivity, Quality, and Protection of Pisum sativum upon Disease Stress Caused by Didymella pinodes: Phenotypic, Proteomic, and Metabolomic Traits
Source: Front Plant Sci. 2017 Nov 15;8:1961. doi: 10.3389/fpls.2017.01961 (PMC5699443; doi:10.3389/fpls.2017.01961)
Supplement: Supplementary file 3 [file Table_6.XLSX]

## Sheet: Table S6a
Table S6a MET(COFEA&XAlign) output overview of identified metabolites.
Found m/z	Mol. ion m\z (+)	Exact Mass (M)	Found_Retention_Time	Adduct_Annotation	Formula	Name	M	M+1	M_Ratio	M+1_Ratio	Theory intensity ratio
207.064	207.065	206.058	33.2983	[M+H]+	C11H10O4	Lathodoratin	206.058	207.058	100	11.8973	8.40527
211.1	211.1	210.1	17.63	[M+H]+	C12H18O3	Jasmonic acid	210.1	211.1	100	13	7.7
301.143	301.143	300.136	64.3639	[M+H]+	C18H20O4	5-O-Methyllatifolin	300.136	301.136	100	19.6207	5.09666
303.1	303	302	19.78	[M+H]+	C15H10O7	Quercetin	302	303	100	16.2	6.2
353.093	353.094	176.043	15.9576	[2M+H]+	C5H8N2O5	L-2-Amino-3-(oxalylamino)propanoic acid or L-3-Amino-2-(oxalylamino)propanoic acid	176.043	177.043	100	5.40786	18.4916
353.094	353.081	165.046	5.76056	[2M+Na]+	C5H11NO3S	Methionine sulfoxide	165.046	166.046	100	5.40786	18.4916
365.101	365.102	364.095	13.3028	[M+H]+	C21H16O6	Robustone	364.095	365.095	100	22.713	4.40276
365.103	365.102	364.095	18.1684	[M+H]+	C21H16O6	Gancaonin F	364.095	365.095	100	22.713	4.40276
365.106	365.103	382.105	5.64519	[M-OH]+	C21H18O7	5,7,8-Trihydroxy-3-methoxyflavone 8-((E)-2-methylbut-2-enoate)	382.105	383.105	100	22.9797	4.35167
405.354	405.352	202.172	35.3617	[2M+H]+	C15H22	Calamenene	202.172	203.172	100	16.2236	6.16386
423.363	423.363	440.365	44.8378	[M-OH]+	C30H48O2	Soyasapogenol C	440.365	441.365	100	32.4472	3.08193
525.091	525.148	507.114	13.2278	[M+H-NH3]+	C23H23O13	Delphinidin 3-(acetylglucoside)	507.114	508.114	100	24.8762	4.01991
527.159	527.155	526.148	12.8191	[M+H]+	C27H26O11	PIP2(20:0/18:2(9Z,12Z))	526.148	527.148	100	29.2025	3.42437
527.16	527.165	482.194	38.9178	[M+2Na-H]+	C27H30O8	PIP2(20:1(11Z)/18:1(9Z))	482.194	483.194	100	29.2025	3.42437
543.133	543.129	542.121	6.91625	[M+H]+	C30H22O10	Isochamaejasmin	542.121	543.121	100	32.4472	3.08193
575.233	575.213	514.148	17.2746	[M-C3H9N]+	C26H26O11	2'',6''-Di-O-acetylononin	514.148	515.148	100	28.1209	3.55608
611.234	611.208	593.174	22.9632	[M+H-NH3]+	C27H31NO14	6-Hydroxyapigenin 7-[6''-(3-hydroxy-3-methylglutaryl)glucoside]	593.174	594.174	100	29.2025	3.42437
615.1	615.1	592.1	33.5	[M+Na]+	C27H28O15	Apigenin 7-glucuronide-4'-rhamnoside	592.1	593.1	100	29.2	3.4
615.1	615.1	592.1	33.5	[M+Na]+	C27H28O15	Daidzin 4'-O-glucuronide	592.1	593.1	100	29.2	3.4		*Api_Dai_Kae_Flavon
615.1	615.1	592.1	33.5	[M+Na]+	C27H28O15	Kaempferol 3-[6''-(3-hydroxy-3-methylglutaryl)glucoside]	592.1	593.1	100	29.2	3.4
629.243	629.195	611.161	28.5611	[M+H-NH3]+	C27H31O16	Delphinidin 3-rhamnoside 5-glucoside	611.161	612.161	100	29.8119	3.35436
639.279	639.252	594.28	14.4722	[M+2Na-H]+	C27H47O12P	PI(18:3(6Z,9Z,12Z)/0:0)	594.28	595.28	100	29.2025	3.42437
670.267	670.146	687.149	27.0369	[M-OH]+	C21H35N7O13P2S	Dephospho-CoA	687.149	688.149	100	22.713	4.40276
675.316	675.323	692.326	17.4798	[M-OH]+	C32H52O16	Pisumoside B	692.326	693.326	100	34.6103	2.88931
1051.51	1051.53	1050.52	46.9486	[M+H]+	C47H89O19P3	PIP2(16:0/22:2(13Z,16Z))	1050.52	1051.52	100	50.8339	1.96719
1051.51	1051.53	1050.52	46.9486	[M+H]+	C47H89O19P3	PIP2(18:0/20:2(11Z,14Z))	1050.52	1051.52	100	50.8339	1.96719
1051.51	1051.53	1050.52	46.9486	[M+H]+	C47H89O19P3	PIP2(18:1(11Z)/20:1(11Z))	1050.52	1051.52	100	50.8339	1.96719
1051.51	1051.53	1050.52	46.9486	[M+H]+	C47H89O19P3	PIP2(18:1(9Z)/20:1(11Z))	1050.52	1051.52	100	50.8339	1.96719
1051.51	1051.53	1050.52	46.9486	[M+H]+	C47H89O19P3	PIP2(18:2(9Z,12Z)/20:0)	1050.52	1051.52	100	50.8339	1.96719
1051.51	1051.53	1050.52	46.9486	[M+H]+	C47H89O19P3	PIP2(20:1(11Z)/18:1(11Z))	1050.52	1051.52	100	50.8339	1.96719
1051.51	1051.53	1050.52	46.9486	[M+H]+	C47H89O19P3	PIP2(20:2(11Z,14Z)/18:0)	1050.52	1051.52	100	50.8339	1.96719
1051.51	1051.53	1050.52	46.9486	[M+H]+	C47H89O19P3	PIP2(22:2(13Z,16Z)/16:0)	1050.52	1051.52	100	50.8339	1.96719
*Api_Dai_Kae_Flavon = group of putative compounds

## Sheet: Table S6b
Table S6b Overview of identified metabolites significantly changed between treatments (ANOVA, p < 0.05 and fold change ≥ 2 ). nd = not detected, nan = no p-value
m/z	MeRU vs MeU	p-val	PrRU vs PrU	p-val	MeRI vs MeI	p-val	PrRI vs PrI	p-val	Name	Formula	Super class	Class	Sub class	Direct parent
423.36	1.38269	0.0745473	1.63645	0.718289	1.09735	0.688667	17.552	0.0343808	Soyasapogenol C	C30H48O2	Lipids and lipid-like molecules	Prenol lipids	Triterpenoids	Oleanane triterpenoids
615.13	0.927267	0.506792	1.9311	0.275753	0.391608	0.335855	38.3556	0.0148671	*Api_Dai_Kae_Flavon	C27H28O15	Polyketides	Flavonoids	Flavones and Flavonols
611.23	0.817485	0.485868	0.204682	0.171813	0.793606	0.709654	132.838	0.00482178	6-Hydroxyapigenin 7-[6''-(3-hydroxy-3-methylglutaryl)glucoside]	C27H31NO14	Polyketides	Flavonoids	Flavones and Flavonols
670.27	0.373671	0.0296746	0.189321	0.219917	0.197485	0.173837	0	0.976293	Dephospho-CoA	C21H35N7O13P2S	Organic compound
629.24	0.402351	0.0896242	0.216265	0.213572	0.44982	0.327162	0.481436	0.00171943	Delphinidin 3-rhamnoside 5-glucoside	C23H23O13	Phenylpropanoids and polyketides	Flavonoids	Flavonoid glycosides	Anthocyanidin-3-O-glycosides
525.09	1.16168	0.612897	0.399302	0.0539246	0.584548	0.319796	1.05657	0.676758	Delphinidin 3-(acetylglucoside)	C23H23O13	Phenylpropanoids and polyketides	Flavonoids	Flavonoid glycosides	Anthocyanidin-3-O-glycosides
211.133	1.7343	0.0438997	0.171362	0.0163156	0.260207	0.247398	8.88969	0.447113	Jasmonic Acid	C12H18O3	Organic compound	Phytohormone
303.051	2.48025	0.00194658	0.508245	0.114368	0.391422	0.11473	0	0.347024	Quercetin	C15H10O7	Polyphenol	Flavonoids	Flavones and Flavonols
675.35	2.88439	0.0267901	5.28856	0.0334225	nd	nan	nd	nan	Pisumoside B	C32H52O16	Organic compound	Lipids and lipid-like molecules	Prenol lipids	Diterpene glycosides
