# Supplementary material for: Rhizobium Impacts on Seed Productivity, Quality, and Protection of Pisum sativum upon Disease Stress Caused by Didymella pinodes: Phenotypic, Proteomic, and Metabolomic Traits
Source: Front Plant Sci. 2017 Nov 15;8:1961. doi: 10.3389/fpls.2017.01961 (PMC5699443; doi:10.3389/fpls.2017.01961)
Supplement: Supplementary file 4 [file Table_7.xlsx]

## Sheet: Table S7
Supplemental Table 7. PCA-Loadings (> 0.1 and < -0.1) of all treatments and all parameters (Log10 protein, metabolite and phenotypic) that showed a significant change between at least two treatments (p < 0.05 and fold change > 2)
PCA (A): Loadings discrimination of I vs U on PC1 incl all treatments
	PC 1 - I vs U
P09444	0.262226	Late embryogenesis abundant protein
Seed infection level	0.246029	Seed infection level
frv2_124668_UP_O04117	0.226514	Dehydrin 2
P20075	0.215598	Embryonic protein
frv2_79176	0.206397	Late embryogenesis abundant protein
C6T0L2	0.202068	late embryogenesis abundant protein 3
frv2_129622	0.186485	Late embryogenesis abundant D-like protein
frv2_74601	0.16757	Vicilin
Q39846	0.164306	Seed biotin-containing protein SBP65
Q41060 _frv2_112093_UP_Q41060	0.161538	Seed biotin-containing protein SBP65
frv2_132767	0.159527	late embryogenesis abundant protein
frv2_125937	0.150241	Dehydrin-1
P28641	0.143092	Dehydrin DHN3
frv2_123996	0.120303	Phosphatase 2C family protein
P13940	0.119277	Late embryogenesis abundant protein
Q42980	0.117399	Oleosin
Q91XE8	0.111844	Transmembrane protein 205
P13934	0.107917	Late embryogenesis abundant protein 76
P28639	0.106486	Dehydrin DHN1
Q06652	0.103735	Probable phospholipid hydroperoxide glutathione peroxidase
frv2_123019	0.100588	Oleosin isoform A-like
Jasmonate	-0.104672	Jasmonate
frv2_82946	-0.105549	Putative serine carboxypeptidase
frv2_111055	-0.105907	Sucrose synthase
frv2_80230	-0.143786	ATP synthase subunit beta
*Api_Dai_Kae_Flavon	-0.144987	*Api_Dai_Kae_Flavon
*Api_Dai_Kae_Flavon = group of possible Flavonoids (Api = Apigenin 7-glucuronide-4'-rhamnoside Dai = Daidzin 4'-O-glucuronide, Kae = Kaempferol 3-[6''-(3-hydroxy-3-methylglutaryl)glucoside]
PCA (B): Loadings discrimination of R vs NR on PC3 of pathogen infected treatments only
	PC 3 - R vs NR
Pisumoside B	-0.355838	Pisumoside B
Jasmonate	-0.304903	Jasmonate
Dephospho-CoA	-0.233076	Dephospho-CoA
frv2_74601	-0.210607	Vicilin
Delphinidin 3-(acetylglucoside)	-0.137288	Delphinidin 3-(acetylglucoside)
Quercetin dihydrate	-0.131775	Quercetin dihydrate
frv2_94810	-0.116146	LegA class sees storage
frv2_122156	-0.103606	universal stress
Q9LSQ4	0.101353	Indole-3-acetic acid-amido synthetase
frv2_104598	0.106256	Annexin
Q94CJ5	0.108758	RETICULATA-RELATED 4
frv2_118478	0.10971	GDSL-like lipase/acylhydrolase
frv2_32087	0.110255	Ribulose bisphosphate carboxylase small chain
frv2_114528	0.114659	Pectinacetylesterase
frv2_71863	0.127836	Non-specific lipid-transfer protein
frv2_82946	0.135689	Putative serine carboxypeptidase
frv2_46274	0.139948	Alpha-glucan phosphorylase
frv2_80230	0.149578	ATP synthase subunit beta
Soyasapogenol C	0.153471	Soyasapogenol C
frv2_111055	0.157852	Sucrose synthase
*Api_Dai_Kae_Flavon	0.179622	*Api_Dai_Kae_Flavon
Q7Z9L3	0.186145	Glucan 1,3-beta-glucosidase A
frv2_80879	0.202944	Subtilisin-like serine protease
